# Supplementary material for: Clinical Risk Factors for Aortic Root Dilation in Patients with 22q11.2 Deletion Syndrome: A Longitudinal Single-Center Study
Source: Genes (Basel). 2022 Dec 10;13(12):2334. doi: 10.3390/genes13122334 (PMC9778342; doi:10.3390/genes13122334)
Supplement: Supplementary file 1 [file genes-13-02334-s001.zip]

Archive with 1 entries (1 files):
- genes-1991572-supplementary.pdf
